# Supplementary material for: A Comparative Review of Fertility and Semen Assessment Techniques in Farm Animals
Source: Animals (Basel). 2026 Mar 9;16(5):854. doi: 10.3390/ani16050854 (PMC12984749; doi:10.3390/ani16050854)
Supplement: Supplementary file 1 [file animals-16-00854-s001.zip]

Archive with 2 entries (2 files):
- Supplementary File (S1); S. Figures.pdf
- Supplementary File (S2); S. Tables.pdf
